# Supplementary material for: MetaProClust-MS1: an MS1 Profiling Approach for Large-Scale Microbiome Screening
Source: mSystems. 2022 Aug 11;7(4):e00381-22. doi: 10.1128/msystems.00381-22 (PMC9426440; doi:10.1128/msystems.00381-22)
Supplement: TABLE S1 [file msystems.00381-22-s0009.xlsx]

## Sheet: AC
Supplemental File 1:
AC
Predicting CD (infl.)
	feature_num	RT	MZ
	339	7084.23	857.414
	1281	3149.29	462.742
	1385	2138.59	664.319
	1860	3400.41	495.289
	5630	5177.71	547.243
	13602	4717.7	527.589
	14492	12432.4	906.117
	18906	9155.91	917.95
	21125	7418.55	923.76
	22432	2606.96	465.235
Predicting Control
	feature_num	RT	MZ
	97	2081.84	559.281
	133	3838.95	711.367
	135	4163.83	503.288
	262	4907.36	679.818
	322	4834.36	499.256
	541	5329.5	510.759
	841	6041.38	739.863
	848	4943.23	748.377
	981	8400.89	700.845
	1447	7496.9	719.357
	6815	2785.95	521.743
	7861	3229.81	744.671
	11188	3352.23	461.255
	19862	1150.92	537.792

## Sheet: DeC
DeC
Predicting CD (infl.)
	feature_num	RT	MZ
	3840	2364.33	531.582
	10166	8541.17	872.343
	11938	4255.36	379.201
Predicting UC (infl.)
	feature_num	RT	MZ
	848	4013.54	593.313
	1059	3104.74	513.752
	1599	5394.09	689.857
	5236	2619.01	592.819
	10032	7157.43	564.608
	14880	3331.65	614.669
Predicting Control
	feature_num	RT	MZ
	219	2469.75	474.749
	525	4038.22	517.271
	1784	5405.63	503.287
	2072	3780.32	559.773
	7211	2581.17	610.313
	15771	9707.29	855.689
	16399	2595.33	559.609
	21335	2482.23	494.047

## Sheet: TI
TI
Predicting Control
	feature_num	RT	MZ
	136	4207.53	711.368
	156	2374.18	559.288
	196	2669.7	574.768
	323	6917.78	611.809
	616	4119.06	447.756
	961	3171.92	558.252
	1935	6788.93	697.343
